# Supplementary material for: Eukaryotic large nucleo-cytoplasmic DNA viruses: Clusters of orthologous genes and reconstruction of viral genome evolution
Source: Virol J. 2009 Dec 17;6:223. doi: 10.1186/1743-422X-6-223 (PMC2806869; doi:10.1186/1743-422X-6-223)
Supplement: Additional file 5 — Reconstructed gene sets for 9 internal nodes of the NCLDV tree. [file 1743-422X-6-223-S5.XLS]

## Sheet: Sheet1
Proteins likely present at 9 essential nodes of the NCLDV tree.
Presence/absence probabilities for each protein on each node were calculated by Miklos software;				q - Phycodna	m - Marseillevirus	L - Irido + Asco	n- Mimivirus	u - Pox	c - Asfa
Families with the "presence" probability of 0.9 or more for were taken to this table;
1s stand for "more than 0.9" and 0s stand for "less than 0.9" probabilities;
green shading indicates new proteins (corresponding to the parent node); grey shading indicates loss of proteins (corresponding to the parent node)
		sum=	48	86	85	60	92	69	104	49	57
		losses since previous node (by this table!)		0	12	25	3	28	7	0	12
		gains since previous node (by this table!)		38	11	0	9	5	19	1	20
NCVOG name	2006 family name	NCVOG annotation	Root(node 1)	(q,n) +(l,m) (node 3)	(l, m) (node 5)	l (node 6)	(q, n) (node 4)	q (node 7)	n (node 8)	(u, c) (node 2)	u (node 9)
NCVOG0076	A18R like helicase	DNA or RNA helicases of superfamily II (COG1061)	1	1	1	1	1	1	1	1	1
NCVOG0236	Nudix hydrolase	Nudix hydrolase (D10 ortholog)	1	1	1	1	1	1	1	1	1
NCVOG0022	Capsid protein	NCLDV major capsid protein (pfam03340 for Poxviridae; pfam04451 for others)	1	1	1	1	1	1	1	1	1
NCVOG0249	A32-like packaging ATPase	A32-like packaging ATPase	1	1	1	1	1	1	1	1	1
NCVOG0262	A2L like transcription factor	pfam04947, Poxvirus Late Transcription Factor VLTF3 like	1	1	1	1	1	1	1	1	1
NCVOG0052	Thiol Oxidoreductase (E10R thiol reductase)	disulfide (thiol) oxidoreductase; Erv1 / Alr family (pfam04777)	1	1	1	1	1	1	1	1	1
NCVOG0023	D5R like helicase	D5-like helicase-primase	1	1	1	1	1	1	1	1	1
NCVOG0038	Family B DNA polymerase	DNA polymerase elongation subunit family B	1	1	1	1	1	1	1	1	1
NCVOG1164	A1L transcription factor/late transcription factor VLTF-2	A1L transcription factor/late transcription factor VLTF-2; pfam03295: Pox_TAA1; Poxvirus trans-activator protein A1 C-terminal	1	1	1	1	1	1	1	1	1
NCVOG0271	RNA polymerase subunit 2	DNA-directed RNA polymerase subunit beta	1	1	1	1	1	1	1	1	1
NCVOG0274	RNA polymerase large subunit	DNA-directed RNA polymerase subunit alpha	1	1	1	1	1	1	1	1	1
NCVOG0330		RING-finger-containing E3 ubiquitin ligase (COG5432: RAD18)	1	1	1	1	1	1	1	1	1
NCVOG0278	RuvC like Holliday junction resolvase	RuvC, Holliday junction resolvases (HJRs); cl00243. Extended Pox_A22, Poxvirus A22 family (pfam04848). Marseille virus protein lacks C-term conserved positions.	1	1	1	1	1	1	1	1	1
NCVOG1060	G5R like FLAP endonuclease	FLAP-like endonuclease XPG (cd00128)	1	1	1	1	1	1	1	1	1
NCVOG1361		pfam10544, T5orf172 domain	1	1	1	1	1	1	1	1	1
NCVOG0010	Bro-N domain	pfam02498: Bro-N; BRO family, N-terminal domain: This family includes the N-terminus of baculovirus BRO and ALI motif proteins.	1	1	1	1	1	1	1	1	1
NCVOG0037	Topoisomerase II	DNA topoisomerase II	1	1	1	1	1	1	1	1	1
NCVOG0272	TFIIS-like zinc ribbon	Transcription factor S-II (TFIIS)-domain-containing protein	1	1	1	1	1	1	1	1	1
NCVOG1068	dUTPase	dUTPase (cl00493)	1	1	1	1	1	1	0	1	1
NCVOG0261	A7L like transcription factor	Poxvirus early transcription factor (VETF), large subunit (pfam04441)	1	1	1	1	1	0	1	1	1
NCVOG0211	L1 like myristoylated virion protein	myristylated IMV envelope protein (pfam02442: Lipid membrane protein of large eukaryotic DNA viruses)	1	1	1	1	1	0	1	1	1
NCVOG1122	J5L-like virion membrane protein	Myristylated protein; pfam03003, DUF230	1	1	1	1	1	0	1	1	1
NCVOG1360	KilA-N domain	KilA domain (pfam04383); always is present at N-terminal except for mimiviruses. Sometimes is followed by a RING-finger domain	1	1	1	1	1	0	1	1	1
NCVOG0040	H1L like phosphatase	cd00127, DSPc, Dual specificity phosphatases (DSP); Ser/Thr and Tyr protein phosphatases	1	1	1	1	1	0	1	1	1
NCVOG0035	NAD dependent DNA ligase?	NAD+ dependent DNA ligase (smart00532)	1	1	1	1	1	0	1	1	1
NCVOG1424		uncharacterized domain; found downstream KilA, BRO, and MSV199 domains. Also is found in some baculoviruses (gi 165969059, 18138388)	1	1	1	1	1	0	1	1	1
NCVOG1117	Capping enzyme	mRNA capping enzyme large subunit	1	1	1	0	1	1	1	1	1
NCVOG0319		Thymidine kinase	1	1	1	0	1	1	1	1	1
NCVOG0034	ATP dependent DNA ligase	ATP-dependent DNA ligase (pfam01068, PRK01109)	1	1	1	0	1	1	0	1	1
NCVOG1115		uracil-DNA glycosylase	1	1	1	0	1	0	1	1	1
NCVOG0004		AP (apurinic) endonuclease family 2 - bacterial	1	1	1	0	1	0	1	1	1
NCVOG0276	Ribonucleotide reductase small subunit	Ribonucleotide reductase small subunit; apparent eukaryotic origin	1	1	1	1	1	1	1	1	0
NCVOG1353	Ribonucleotide reductase large subunit	ribonucleoside diphosphate reductase, alpha subunit	1	1	1	1	1	1	1	1	0
NCVOG0273	RNA polymerase subunit 5	divergent DNA-directed RNA polymerase subunit 5	1	1	1	1	1	1	1	1	0
NCVOG0320	Thymidylate kinase	pfam02223: Thymidylate kinase	1	1	1	1	1	1	0	1	0
NCVOG1127		transcription initiation factor IIB	1	1	1	0	1	1	1	1	0
NCVOG0024		Superfamily II helicase related to herpesvirus replicative helicase (origin-binding protein UL9), pfam03121	1	1	1	0	1	0	1	1	0
NCVOG0009		pfam00653: BIR (Baculovirus Inhibitor of apoptosis protein Repeat) domain	1	1	1	1	0	0	0	1	1
NCVOG1088		RNA ligase (conserved in irido-, asfa- asco- and Marseille viruses)	1	1	1	1	0	0	0	1	0
NCVOG0277		Ribonucleotide reductase small subunit; apparent bacterial origin; Iridoviridae only	1	1	1	1	0	0	0	1	0
NCVOG0036		DNA topoisomerase I	1	1	0	0	1	1	1	1	1
NCVOG1192		YqaJ viral recombinase family (pfam09588)	1	1	0	0	1	1	1	1	1
NCVOG0012		C-type lectin: smart00034, cd03594,cd03593, pfam00059, cd00037, pfam05966	1	1	0	0	1	1	0	1	1
NCVOG0267	I8 like helicase	RNA-helicase DExH-NPH-II	1	1	0	0	1	0	1	1	1
NCVOG0256		IMV envelope protein p35	1	1	0	0	1	0	1	1	1
NCVOG0329		UBCc, Ubiquitin-conjugating enzyme E2 (cd00195)	1	1	0	0	1	0	1	1	0
NCVOG0059		FtsJ-like methyltransferase family proteins (pfam01728)	1	1	0	0	1	0	1	1	0
NCVOG0246	SMT4-like thiol peptidase	pfam02902, Ulp1 protease family, C-terminal catalytic domain	1	1	0	0	1	0	1	1	0
NCVOG1120		membrane-type matrix metalloproteinase; metallopeptidase WLM; pfam00413, cd04278, cd04275. in Mimi- and mamaviruses, these proteins contain NQQP/NQQS repeats; similar repeats found in some Plasmodium proteins.	0	1	1	1	1	1	1	0	0
NCVOG1136	thymidylate synthase	bifunctional dihydrofolate reductase-thymidylate synthase	0	1	1	1	1	1	1	0	0
NCVOG0317	Thioredoxin fold protein	Thioredoxin	0	1	1	1	1	1	1	0	0
NCVOG0241	PCNA	Proliferating cell nuclear antigen (pfam02747, cd00577)	0	1	1	1	1	1	1	0	0
NCVOG0245		Patatin phospholipase	0	1	1	1	1	1	1	0	0
NCVOG1083		hypothetical protein	0	1	1	1	1	1	1	0	0
NCVOG1423		uncharacterized, C-terminal domain conserved in irido, asco, phycodna, mimi	0	1	1	1	1	1	1	0	0
NCVOG0158		unknown protein, conserved in irido-, phycodna-, mimi-, mama-, and Marseille viruses	0	1	1	1	1	1	1	0	0
NCVOG1154		SWIB/MDM2 domain-containing protein (chromatin condensation)	0	1	1	1	1	1	1	0	0
NCVOG1354		Ribonuclease III (cl00258)	0	1	1	1	1	1	1	0	0
NCVOG0248		Pif1 helicase	0	1	1	1	1	1	1	0	0
NCVOG1087		papain-like cysteine peptidase (Cathepsin B group)	0	1	1	1	1	1	1	0	0
NCVOG1049		short chain dehydrogenase: This family contains a wide variety of dehydrogenases (pfam00106).	0	1	1	1	1	1	1	0	0
NCVOG0062		GIY-YIG-like endonuclease (pfam01541)	0	1	1	1	1	1	1	0	0
NCVOG1111		uncharacterized family of NCLDV proteins found in iridoviridae, phycodnaviridae, ascoviridae, Marseille virus	0	1	1	1	1	1	0	0	0
NCVOG1114		inactivated thioredoxin/glutaredoxin	0	1	1	1	1	1	0	0	0
NCVOG1045		pfam03159, XRN 5'-3' exonuclease	0	1	1	1	1	0	1	0	0
NCVOG1074		restriction-fold endonuclease; D...H...D conserved.	0	1	1	1	1	0	1	0	0
NCVOG0308		DNA repair exonuclease (COG0419,COG0420)	0	1	1	1	1	0	1	0	0
NCVOG0312		COG1196, Smc, Chromosome segregation ATPases	0	1	1	1	1	0	1	0	0
NCVOG0046		DnaJ domain (pfam00226)	0	1	1	0	1	1	1	0	0
NCVOG1358		pfam00651, BTB/POZ domain: The BTB (for BR-C, ttk and bab) or POZ (for Pox virus and Zinc finger) domain. In mama, mimivirus it is often followed by WD-repeat; multiple paralogs in mimi, mamaviruses . Found on N-termini of some mimi-, mama- and Chordopoxvirinae proteins; in Chordopoxvirinae it is associated with Kelch domain.	0	1	1	0	1	1	1	0	0
NCVOG0072		HNH endonucleases (as pfam01844), found in Marseille, mimi-, mama- and Phycodnaviridae	0	1	1	0	1	1	1	0	0
NCVOG0058		Flavin-containing amine oxidoreductase conserved in mama-, mimi, Marseille virus, and Chloroviridae	0	1	1	0	1	1	1	0	0
NCVOG0001		AAA family ATPase - unique in NCLDV; ATPase domain similar to repl_factorC_sub2	0	1	1	0	1	1	1	0	0
NCVOG1064		Cytidine and deoxycytidylate deaminase family (cd01283, cd01286)	0	1	1	0	1	1	1	0	0
NCVOG0632		conserved hypotetical protein	0	1	1	0	1	1	1	0	0
NCVOG1352		ribonuclease H - bacterial; found in mimi-, mama, Phycodnaviridae, and Marseille virus; pfam00075	0	1	1	0	1	1	1	0	0
NCVOG0435		AlkB, Alkylated DNA repair protein unique in NCLDV	0	1	1	0	1	1	1	0	0
NCVOG0225		class 3 Lipase (cd00519, pfam01764)	0	1	1	0	1	1	0	0	0
NCVOG1044		WD-repeat family proteins (pfam00400)	0	1	1	0	1	0	1	0	0
NCVOG1128		glycosyl transferase	0	1	1	0	1	0	1	0	0
NCVOG0349		Zn-finger containing protein; similar to EGF-like domain containing protein	0	1	1	0	1	0	1	0	0
NCVOG0507		hypothetical protein of Marseille virus, mama-, mimivirus.	0	1	1	0	1	0	1	0	0
NCVOG1175		putative resolvase; cd00338, Ser_Recombinase, Serine Recombinase family, catalytic domain; pfam04708:Pox_F16; Poxvirus F16 protein	0	1	0	0	1	1	1	0	0
NCVOG0170		uncharacterized protein conserved in mama-, mimiviridae (34 proteins found in these two strains)	0	1	0	0	1	0	1	0	0
NCVOG0006		mimi-, mamavirus cluster; at least some proteins of Acapo_FNIP_repeat cluster also have Fbox on their N-termini. Mimivirus protein 55819048 has no respective Mamavirus protein.	0	1	0	0	1	0	1	0	0
NCVOG0021		collagen triple helix repeat containing protein (pfam01391)	0	1	0	0	1	0	1	0	0
NCVOG0965		protein phosphatase 1, regulatory (inhibitor) subunit 15A (pfam10488)	0	0	0	0	0	0	0	1	0
NCVOG1098		cl02680, NIF, NLI interacting factor-like phosphatase	0	0	1	1	0	1	0	0	0
NCVOG1356		2-cysteine adaptor domain (pfam08793). The virus-specific domain is found fused to OTU/A20-like peptidases and S/T protein kinases.	0	0	1	1	0	0	0	0	0
NCVOG1075		restriction-fold endonuclease; E...D...EvK conserved	0	0	1	1	0	0	0	0	0
NCVOG1081		hypothetical protein conserved in iridoviridae and Marseille virus	0	0	1	1	0	0	0	0	0
NCVOG0966		hypothetical protein	0	0	1	1	0	0	0	0	0
NCVOG0968		hypothetical protein	0	0	1	1	0	0	0	0	0
NCVOG0971		hypothetical protein	0	0	1	1	0	0	0	0	0
NCVOG0232		D12 class N6 adenine-specific DNA methyltransferase (pfam02086)	0	0	1	0	0	1	0	0	0
NCVOG1113		Marseille virus paralog family; unknown protein	0	0	1	0	0	0	0	0	0
NCVOG0231		MORN repeat proteins and some others; found in mimi-, mamavirus only; have some similarity with Fbox-containing proteins	0	0	1	0	0	0	0	0	0
NCVOG1118		low complexity, HA-like repeats of Marseille virus	0	0	1	0	0	0	0	0	0
NCVOG0050		Esterase lipase superfamily (cl09107, pfam07859, pfam00135, COG0400)	0	0	0	0	1	1	1	0	0
NCVOG1351		replication factor C small subunit 2 (PRK12402); cd00009, AAA, The AAA+ (ATPases Associated with a wide variety of cellular Activities) superfamily; pfam10424, RFC-E_C, Clamp-loader complex subunit E, C-terminus	0	0	0	0	1	1	1	0	0
NCVOG0067		pfam00535: Glycosyl transferase family 2; COG1216: Predicted glycosyltransferases	0	0	0	0	1	1	1	0	0
NCVOG1446		cl00057, vWFA, Von Willebrand factor type A (vWA) domain	0	0	0	0	1	1	1	0	0
NCVOG0279		Putative methyl transferase (smart00317)	0	0	0	0	1	1	1	0	0
NCVOG0331		Ubiquitin carboxyl-terminal hydrolase: pfam00443	0	0	0	0	1	1	1	0	0
NCVOG0061		asnB, asparagine synthetase B; mama-, mimi-, Phycodnavirus (PRK09431)	0	0	0	0	1	1	1	0	0
NCVOG0181		uncharacterized protein conserved in mama-, mimiviridae (multiple paralogs)	0	0	0	0	1	0	1	0	0
NCVOG1364		LSE cluster: domain found in some mimi-, mamavirus KilA containing proteins upstream to KilA domain	0	0	0	0	1	0	1	0	0
NCVOG1162		Poxvirus P4B major core protein; conserved in Poxviridae, mama, mimivirus; pfam03292: Pox_P4B	0	0	0	0	0	0	1	0	1
NCVOG1152		poly(A) polymerase small subunit PAPS	0	0	0	0	0	0	0	0	1
NCVOG0253		pfam03356, Pox_LP_H2, Viral late protein H2	0	0	0	0	0	0	0	0	1
NCVOG0257		pfam03395, Poxvirus P4A protein	0	0	0	0	0	0	0	0	1
NCVOG0259		pfam03293, Poxvirus DNA-directed RNA polymerase, 18 kD subunit	0	0	0	0	0	0	0	0	1
NCVOG0260		pfam03396, Poxvirus DNA-directed RNA polymerase, 35 kD subunit	0	0	0	0	0	0	0	0	1
NCVOG0263		pfam05718, Poxvirus intermediate transcription factor	0	0	0	0	0	0	0	0	1
NCVOG1063		pfam04498, Pox_VP8_L4R, Poxvirus nucleic acid binding protein VP8 / L4R	0	0	0	0	0	0	0	0	1
NCVOG1161		pfam03290: Peptidase_C57 , Vaccinia virus I7 processing peptidase	0	0	0	0	0	0	0	0	1
NCVOG1163		pfam03294, Pox_Rap94, RNA polymerase-associated transcription specificity factor, Rap94	0	0	0	0	0	0	0	0	1
NCVOG1165		Pox_polyA_pol; Poxvirus poly(A) polymerase catalytic subunit	0	0	0	0	0	0	0	0	1
NCVOG1168		pfam03339: Pox_L3_FP4, Poxvirus L3/FP4 protein	0	0	0	0	0	0	0	0	1
NCVOG1169		pfam03341, Pox_mRNA-cap, Poxvirus mRNA capping enzyme, small subunit	0	0	0	0	0	0	0	0	1
NCVOG1173		pfam04656, Pox_E6, Pox virus E6 protein	0	0	0	0	0	0	0	0	1
NCVOG1178		Membrane protein conserved in Poxviridae; pfam04872: Pox_L5; Poxvirus L5 protein family	0	0	0	0	0	0	0	0	1
NCVOG1181		pfam05061: Pox_A11; Poxvirus A11 Protein	0	0	0	0	0	0	0	0	1
NCVOG1182		pfam05708: DUF830; Orthopoxvirus protein of unknown function (DUF830)	0	0	0	0	0	0	0	0	1
NCVOG1370		pfam05323, Pox_A21, Poxvirus A21 Protein	0	0	0	0	0	0	0	0	1
NCVOG1418		pfam04584, Pox_A28, Poxvirus A28 family	0	0	0	0	0	0	0	0	1
NCVOG1170	G1L like metalloprotease?	pfam03410: Peptidase_M44. Protein G1, named after the vaccinia virus protein, is a glycoprotein expressed by many Poxviridae.	0	0	0	0	0	0	0	0	1
NCVOG0017		COG5092, NMT1, N-myristoyl transferase (pfam01233, pfam02799)	0	0	0	0	0	1	1	0	0
NCVOG1137		hypothetical protein	0	0	0	0	0	1	1	0	0
NCVOG1342		hypothetical mimi-, mama-, Phycodnavirus protein	0	0	0	0	0	1	1	0	0
NCVOG0002		ABC transporter; pfam00005	0	0	0	0	0	0	1	0	0
NCVOG1004		photolyase	0	0	0	0	0	0	1	0	0
NCVOG1061		cd00143, PP2Cc, Serine/threonine phosphatases, family 2C	0	0	0	0	0	0	1	0	0
NCVOG0064		GTP binding translation elongation factor	0	0	0	0	0	0	1	0	0
NCVOG0314		Translation initiation factor SUI1	0	0	0	0	0	0	1	0	0
NCVOG0350		calcineurin-like phosphoesterase (pfam00149)	0	0	0	0	0	0	1	0	0
NCVOG0351		cell division cycle 123 homolog	0	0	0	0	0	0	1	0	0
NCVOG0352		Metal dependent phosphohydrolase with conserved 'HD' motif	0	0	0	0	0	0	1	0	0
NCVOG0436		short hypothetical protein	0	0	0	0	0	0	1	0	0
NCVOG0480		pfam01368, DHH, DHH family phosphohydrolase	0	0	0	0	0	0	1	0	0
NCVOG0716		P-loop ATPase or GTPase	0	0	0	0	0	0	1	0	0
NCVOG0772		Uncharacterized protein conserved in bacteria, Marseille virus, mama- and mimivirus	0	0	0	0	0	0	1	0	0
NCVOG0815		Uncharacterized protein conserved in bacteria, Marseille virus, mama- and mimivirus	0	0	0	0	0	0	1	0	0
NCVOG0979		Eukaryotic peptide chain release (translation termination) factor 1	0	0	0	0	0	0	1	0	0
NCVOG1067		deoxynucleotide monophosphate kinase (dNMP) kinase; Marseille virus, mama-, mimivirus only.	0	0	0	0	0	0	1	0	0
			Root(node 44)	(q,n) +(l,m) (node 43)	(l, m) (node 42)	l (node 41)	(q, n) (node 31)	q (node 29)	n (node 30)	(u, c) (node 20)	u (node 19)
